# Supplementary material for: Dynamics of Neutralizing Antibody Responses Following Natural SARS-CoV-2 Infection and Correlation with Commercial Serologic Tests. A Reappraisal and Indirect Comparison with Vaccinated Subjects
Source: Viruses. 2021 Nov 22;13(11):2329. doi: 10.3390/v13112329 (PMC8621742; doi:10.3390/v13112329)
Supplement: Supplementary file 1 [file viruses-13-02329-s001.zip]

Archive with 1 entries (1 files):
- viruses-1450450-supplementary.pdf
